# Supplementary material for: High-Throughput Griess Assay of Nitrite and Nitrate in Plasma and Red Blood Cells for Human Physiology Studies under Extreme Conditions
Source: Molecules. 2021 Jul 28;26(15):4569. doi: 10.3390/molecules26154569 (PMC8348835; doi:10.3390/molecules26154569)
Supplement: Supplementary file 1 [file molecules-26-04569-s001.zip]

Archive with 1 entries (1 files):
- molecules-1289232-supplementary.pdf
